# Supplementary material for: Genome Sequence of Dengue virus 3 from the Pythium insidiosum Transcriptomes
Source: Front Microbiol. 2016 Jun 15;7:926. doi: 10.3389/fmicb.2016.00926 (PMC4908670; doi:10.3389/fmicb.2016.00926)
Supplement: Supplementary Table S1 — Detailed information of megablast results to identify contigs associated with DENV3. [file DataSheet1.XLSX]

## Sheet: Sheet1
Supplementary Table S1. Detailed information of megablast results to identify contigs associated with DENV3.
SRA acc. No.	Contig ID	%id	alignment length	mismatches	gap openings	query start	query end	subject start	subject end	E value	bit score
DRR004443	TR627|c0_g1_i1	99.35	460	2	1	1	459	8713	8254	0	832
DRR004443	TR627|c0_g2_i1	99.13	461	3	1	35	495	8713	8254	0	828
DRR004443	TR627|c0_g3_i1	99.82	552	0	1	33	583	7799	7248	0	1013
DRR004443	TR627|c0_g4_i1	99.66	597	1	1	1	596	8518	7922	0	1090
DRR004443	TR627|c0_g5_i1	98.96	577	1	5	1	576	8518	7946	0	1027
DRR004443	TR627|c0_g6_i1	98.92	651	4	3	33	680	8436	7786	0	1160
DRR004443	TR627|c0_g7_i1	99.23	912	4	3	1	911	8157	7248	0	1642
DRR004443	TR627|c0_g8_i1	99.36	466	2	1	1	466	8894	8430	0	843
DRR004443	TR627|c0_g9_i1	98.79	578	2	5	1	578	8518	7946	0	1024
DRR004443	TR627|c0_g10_i1	99.02	511	2	3	23	531	7757	7248	0	913
DRR004443	TR627|c0_g11_i1	99.49	584	2	1	33	616	8436	7854	0	1061
DRR004443	TR627|c0_g12_i1	99.81	532	0	1	33	563	7808	7277	0	976
DRR004443	TR627|c0_g13_i1	99.23	651	5	0	33	683	8436	7786	0	1175
DRR004443	TR627|c0_g14_i1	99.13	576	1	4	1	575	8518	7946	0	1033
DRR004443	TR627|c0_g15_i1	99.8	510	0	1	33	541	7757	7248	0	935
DRR004443	TR627|c0_g16_i1	99.45	1272	3	4	1	1269	8518	7248	0	2307
DRR004443	TR627|c0_g16_i2	99.36	1099	5	2	24	1122	8436	7340	0	1989
DRR004443	TR627|c0_g17_i1	95.94	443	13	5	2	441	6832	7272	0	713
DRR004443	TR627|c0_g18_i1	99.4	667	2	2	1	665	8452	7786	0	1208
DRR004443	TR627|c0_g19_i1	99.67	1223	4	0	22	1244	9311	8089	0	2237
DRR004443	TR627|c0_g20_i1	100	532	0	0	33	564	7808	7277	0	983
DRR004443	TR627|c0_g21_i1	98.96	578	1	5	1	578	8518	7946	0	1029
DRR004443	TR627|c0_g22_i1	96.15	493	15	4	8	498	6782	7272	0	802
DRR004443	TR627|c0_g23_i1	95.72	444	13	6	2	442	6832	7272	0	710
DRR004443	TR627|c0_g24_i1	96.35	493	14	4	8	498	6782	7272	0	808
DRR004443	TR627|c0_g25_i1	99.59	977	4	0	22	998	9311	8335	0	1783
DRR004443	TR627|c0_g26_i1	99.23	648	0	5	1	647	9057	8414	0	1164
DRR004443	TR627|c0_g27_i1	99.39	651	4	0	33	683	8436	7786	0	1181
DRR004443	TR627|c0_g28_i1	100	510	0	0	33	542	7757	7248	0	942
DRR004443	TR627|c0_g29_i1	99.08	651	4	2	33	681	8436	7786	0	1168
DRR004443	TR627|c0_g30_i1	99.83	597	1	0	1	597	8518	7922	0	1098
DRR004443	TR627|c0_g31_i1	99.1	555	1	4	1	555	8518	7968	0	994
DRR004443	TR627|c0_g32_i1	94.33	582	2	28	1	581	7799	7248	0	863
DRR004443	TR633|c0_g1_i1	100	598	0	0	1	598	2893	3490	0	1105
DRR004443	TR633|c0_g2_i1	98.07	1500	16	11	2	1494	5671	4178	0	2597
DRR004443	TR633|c0_g3_i1	95.1	571	0	28	1	571	4008	3466	0	874
DRR004443	TR633|c0_g4_i1	96.07	662	13	9	1	656	4832	4178	0	1066
DRR004443	TR633|c0_g5_i1	99.85	657	0	1	483	1139	1676	2331	0	1206
DRR004443	TR633|c0_g6_i1	99.81	523	1	0	22	544	4583	4061	0	961
DRR004443	TR633|c0_g7_i1	98.2	1500	14	11	2	1494	5671	4178	0	2608
DRR004443	TR633|c0_g8_i1	99.67	599	0	2	1	598	2893	3490	0	1094
DRR004443	TR633|c0_g9_i1	100	732	0	0	32	763	4583	3852	0	1352
DRR004443	TR633|c0_g10_i1	99.64	1114	1	3	1	1112	4578	3466	0	2032
DRR004443	TR633|c0_g11_i1	98.97	486	0	5	1	486	4541	4061	0	865
DRR004443	TR633|c0_g12_i1	99.35	614	1	3	1	614	2917	2307	0	1109
DRR004443	TR633|c0_g13_i1	98.13	1500	16	10	2	1495	5671	4178	0	2604
DRR004443	TR633|c0_g14_i1	99.6	501	0	2	1	500	4560	4061	0	913
DRR004443	TR633|c0_g15_i1	99.81	519	1	0	1	519	2825	2307	0	953
DRR004443	TR633|c0_g16_i1	99.87	2332	2	1	22	2353	1	2331	0	4289
DRR004443	TR633|c0_g16_i2	99.93	1400	1	0	33	1432	932	2331	0	2580
DRR004443	TR2206|c0_g1_i1	99.64	557	1	1	33	589	5527	6082	0	1016
DRR004443	TR2206|c0_g2_i1	98.75	558	1	6	33	586	5527	6082	0	987
DRR004443	TR2206|c0_g3_i1	98.56	557	2	6	33	584	5527	6082	0	979
DRR004443	TR2206|c0_g4_i1	99.64	556	1	1	33	587	5527	6082	0	1014
DRR004443	TR2206|c0_g5_i1	98.57	559	1	7	33	587	5527	6082	0	981
DRR004443	TR2206|c0_g6_i1	99.46	557	1	2	33	588	5527	6082	0	1011
DRR004443	TR2206|c0_g7_i1	98.39	558	3	6	33	586	5527	6082	0	976
DRR004443	TR2206|c0_g8_i1	98.39	558	2	7	33	585	5527	6082	0	974
DRR004443	TR2206|c0_g9_i1	98.57	558	1	7	33	585	5527	6082	0	979
DRR004443	TR2206|c0_g10_i1	99.28	557	1	3	33	587	5527	6082	0	1003
DRR004443	TR2206|c0_g11_i1	99.46	557	1	2	33	588	5527	6082	0	1011
DRR004443	TR2206|c0_g12_i1	98.39	559	1	8	33	586	5527	6082	0	976
DRR004443	TR2206|c0_g13_i1	98.21	558	3	7	33	585	5527	6082	0	968
DRR004443	TR2206|c0_g14_i1	98.92	558	3	3	33	589	5527	6082	0	994
DRR004443	TR2206|c0_g15_i1	99.46	556	1	2	33	586	5527	6082	0	1009
DRR004443	TR2206|c0_g16_i1	99.64	556	1	1	33	587	5527	6082	0	1014
DRR004443	TR2206|c0_g17_i1	99.1	557	3	2	33	588	5527	6082	0	1000
DRR004443	TR2206|c0_g18_i1	99.28	556	2	2	33	586	5527	6082	0	1003
DRR004443	TR2206|c0_g19_i1	99.74	386	0	1	1	386	5698	6082	0	706
DRR004443	TR2206|c0_g20_i1	99.82	556	1	0	33	588	5527	6082	0	1022
DRR004443	TR2206|c0_g21_i1	99.28	557	2	2	33	588	5527	6082	0	1005
DRR004443	TR2206|c0_g22_i1	99.28	558	1	3	33	589	5527	6082	0	1005
DRR004443	TR2206|c0_g23_i1	99.28	558	1	3	33	589	5527	6082	0	1005
DRR004443	TR2206|c0_g24_i1	99.28	557	1	3	33	587	5527	6082	0	1003
DRR004443	TR2206|c0_g25_i1	99.46	556	2	1	33	587	5527	6082	0	1009
DRR004443	TR2206|c0_g26_i1	98.56	557	3	5	33	585	5527	6082	0	979
DRR004443	TR2206|c0_g27_i1	99.11	559	1	4	33	590	5527	6082	0	1002
DRR004443	TR2206|c0_g28_i1	99.1	557	2	3	33	587	5527	6082	0	998
DRR004443	TR2206|c0_g29_i1	99.1	557	2	3	33	587	5527	6082	0	998
DRR004443	TR5447|c0_g1_i1	99.42	517	1	2	1	516	9916	9401	0	937
DRR004443	TR5447|c1_g1_i1	99.75	786	0	2	1	785	9909	10693	0	1439
DRR004443	TR5447|c1_g2_i1	100	785	0	0	1	785	9909	10693	0	1450
DRR004443	TR5447|c1_g3_i1	99.87	785	0	1	1	784	9909	10693	0	1443
DRR004443	TR5676|c1_g1_i1	99.55	665	3	0	5	669	5985	6649	0	1212
DRR004443	TR5676|c1_g2_i1	99.7	665	2	0	5	669	5985	6649	0	1218
DRR004443	TR5676|c1_g3_i1	99.85	665	1	0	5	669	5985	6649	0	1223
DRR004443	TR5676|c1_g4_i1	99.4	667	1	3	5	670	5985	6649	0	1206
DRR004443	TR5676|c2_g2_i1	100	461	0	0	35	495	7086	6626	0	852
DRR004443	TR5676|c2_g3_i1	99.78	462	0	1	35	496	7086	6626	0	846
DRR004443	TR5676|c2_g4_i1	96.21	475	4	14	35	509	7086	6626	0	765
DRR004443	TR5676|c2_g5_i1	95.62	480	2	19	35	514	7086	6626	0	752
DRR004443	TR5676|c2_g6_i1	95.21	480	4	19	35	514	7086	6626	0	741
DRR004443	TR5676|c2_g7_i1	99.78	462	0	1	35	496	7086	6626	0	846
DRR004443	TR5676|c2_g10_i1	99.35	462	2	1	35	496	7086	6626	0	835
DRR004443	TR5676|c2_g12_i1	94.59	444	3	21	1	442	7050	6626	0	667
DRR004443	TR5676|c2_g13_i1	96.84	474	2	13	35	508	7086	6626	0	780
DRR004443	TR5676|c2_g15_i1	97.45	471	2	10	35	505	7086	6626	0	795
DRR004443	TR5676|c2_g16_i1	97.04	473	2	12	35	507	7086	6626	0	785
DRR004443	TR5676|c2_g17_i1	96.62	473	4	12	35	507	7086	6626	0	774
DRR004443	TR5676|c2_g18_i1	97.25	472	2	11	35	506	7086	6626	0	789
DRR004443	TR5676|c2_g19_i1	97.03	472	1	13	35	504	7086	6626	0	782
DRR004443	TR5676|c2_g20_i1	96.03	478	2	17	35	512	7086	6626	0	761
DRR004443	TR5676|c2_g21_i1	96.82	472	4	11	35	506	7086	6626	0	778
DRR004443	TR5676|c2_g22_i1	96.63	475	2	14	35	509	7086	6626	0	776
DRR004443	TR5676|c2_g23_i1	96.42	475	1	16	35	507	7086	6626	0	769
DRR004443	TR5676|c2_g24_i1	99.57	463	0	2	35	497	7086	6626	0	843
DRR004443	TR5676|c2_g11_i1	87.66	462	18	38	1	461	7049	6626	5e-145	501
DRR004443	TR5676|c2_g9_i1	86.31	482	17	46	66	545	7060	6626	3e-138	479
DRR004443	TR5676|c2_g1_i1	88.93	280	20	11	3	275	6901	6626	3e-95	335
DRR004443	TR5676|c2_g14_i1	86.79	318	21	21	1	304	6936	6626	3e-95	335
DRR004443	TR5676|c2_g8_i1	88.61	281	18	14	3	274	6901	6626	1e-93	329
DRR004443	TR5676|c3_g1_i1	86.26	262	13	20	1	259	7057	7298	2e-73	263
DRR004443	TR2274|c0_g1_i1	85.88	177	5	18	281	455	6784	6626	2e-45	171
DRR004443	TR2274|c0_g3_i1	85.39	178	5	19	281	456	6784	6626	7e-44	165
DRR004443	TR2274|c0_g4_i1	85.39	178	5	19	281	456	6784	6626	7e-44	165
DRR004443	TR2274|c0_g2_i1	84.92	179	5	20	281	457	6784	6626	9e-43	161
DRR004444	TR390|c0_g1_i1	98.89	542	2	4	4	541	1799	1258	0	965
DRR004444	TR3714|c0_g1_i1	99.54	654	3	0	4	657	1832	2485	0	1192
DRR004444	TR6399|c0_g1_i1	99.23	649	2	3	5	653	2697	3342	0	1168
DRR004444	TR6129|c0_g1_i1	99.37	1274	0	8	33	1304	3316	4583	0	2302
DRR004444	TR4160|c0_g1_i1	100	539	0	0	5	543	5531	4993	0	996
DRR004444	TR842|c0_g1_i1	99.46	556	1	2	5	558	6082	5527	0	1009
DRR004444	TR842|c0_g2_i1	99.28	558	2	2	5	562	6082	5527	0	1007
DRR004444	TR842|c0_g3_i1	99.64	556	1	1	5	559	6082	5527	0	1014
DRR004444	TR842|c0_g4_i1	99.82	556	1	0	5	560	6082	5527	0	1022
DRR004444	TR842|c0_g5_i1	99.46	556	2	1	5	559	6082	5527	0	1009
DRR004444	TR842|c0_g6_i1	99.28	557	1	3	5	559	6082	5527	0	1003
DRR004444	TR842|c0_g7_i1	99.64	556	2	0	5	560	6082	5527	0	1016
DRR004444	TR842|c0_g8_i1	99.1	558	2	3	5	561	6082	5527	0	1000
DRR004444	TR842|c0_g9_i1	99.46	557	1	2	5	560	6082	5527	0	1011
DRR004444	TR530|c0_g1_i1	100	461	0	0	4	464	6626	7086	0	852
DRR004444	TR530|c0_g2_i1	99.78	462	0	1	4	465	6626	7086	0	846
DRR004444	TR7841|c0_g1_i1	96.3	757	8	20	203	956	6856	6117	0	1225
DRR004444	TR755|c0_g1_i1	98.41	819	5	8	5	823	7741	8551	0	1434
DRR004444	TR5600|c0_g1_i1	99.15	591	2	3	5	592	8625	9215	0	1061
DRR004444	TR5600|c0_g2_i1	99.39	329	0	2	416	742	8887	9215	4e-173	595
