# Supplementary material for: Genome Sequence of Dengue virus 3 from the Pythium insidiosum Transcriptomes
Source: Front Microbiol. 2016 Jun 15;7:926. doi: 10.3389/fmicb.2016.00926 (PMC4908670; doi:10.3389/fmicb.2016.00926)
Supplement: Supplementary Table S2 — Information of identified single nucleotide variations for DENV3 in two samples grown at 28°C and 37°C, respectively. [file DataSheet2.XLSX]

## Sheet: SNVs at 28
Supplementary Table S2. Information of identified single nucleotide variations for DENV3 in two samples grown at 28°C and 37°C, respectively.
Single nucleotide variations of DENV3 in the sample grown at 28°C.
#CHROM	POS	ID	REF	ALT	QUAL	FILTER	INFO	FORMAT	DRR004443_Dv3pythium-sorted.bam
Dengue	253	.	T	C	14.2	.	DP=8;VDB=7.840000e-02;RPB=-5.314005e-01;AF1=0.5;AC1=1;DP4=0,3,2,0;MQ=60;FQ=17;PV4=0.1,1,1,1	GT:PL:GQ	0/1:44,0,61:47
Dengue	328	.	A	T	55	.	DP=9;VDB=7.633782e-02;RPB=1.669704e+00;AF1=0.5;AC1=1;DP4=3,1,1,3;MQ=60;FQ=26;PV4=0.49,1,1,1	GT:PL:GQ	0/1:85,0,53:56
Dengue	385	.	AAG	A	81.5	.	INDEL;IS=3,0.333333;DP=9;VDB=4.677260e-02;AF1=0.5;AC1=1;DP4=0,2,1,2;MQ=60;FQ=42.5;PV4=1,0.035,1,1	GT:PL:GQ	0/1:119,0,77:80
Dengue	436	.	T	C	58	.	DP=10;VDB=6.131737e-02;RPB=-4.691674e-01;AF1=0.5;AC1=1;DP4=3,3,3,1;MQ=60;FQ=61;PV4=0.57,1,1,1	GT:PL:GQ	0/1:88,0,128:91
Dengue	529	.	C	T	20	.	DP=12;VDB=4.936865e-02;RPB=-3.960091e-01;AF1=0.5;AC1=1;DP4=2,4,2,1;MQ=60;FQ=23;PV4=0.52,0.14,1,1	GT:PL:GQ	0/1:50,0,154:53
Dengue	544	.	T	C	51	.	DP=13;VDB=2.063409e-02;RPB=3.963777e-01;AF1=0.5;AC1=1;DP4=2,5,3,1;MQ=60;FQ=54;PV4=0.24,0.43,1,1	GT:PL:GQ	0/1:81,0,156:84
Dengue	701	.	A	G	155	.	DP=13;VDB=1.289334e-02;RPB=-8.492078e-02;AF1=0.5;AC1=1;DP4=1,3,5,3;MQ=60;FQ=12.3;PV4=0.55,1,1,1	GT:PL:GQ	0/1:185,0,39:42
Dengue	709	.	A	G	48	.	DP=13;VDB=5.619835e-02;RPB=8.486684e-01;AF1=0.5;AC1=1;DP4=3,6,3,1;MQ=60;FQ=51;PV4=0.27,1,1,1	GT:PL:GQ	0/1:78,0,167:81
Dengue	763	.	T	C	22	.	DP=13;VDB=5.752178e-02;RPB=1.267731e+00;AF1=0.5;AC1=1;DP4=5,5,2,1;MQ=60;FQ=25;PV4=1,1,1,1	GT:PL:GQ	0/1:52,0,184:55
Dengue	848	.	C	T	47	.	DP=11;VDB=9.411655e-02;RPB=-1.219376e+00;AF1=0.5;AC1=1;DP4=1,5,4,1;MQ=60;FQ=50;PV4=0.08,0.26,1,1	GT:PL:GQ	0/1:77,0,111:80
Dengue	1060	.	C	T	102	.	DP=15;VDB=3.548566e-02;RPB=-2.256686e+00;AF1=0.5;AC1=1;DP4=7,1,1,6;MQ=60;FQ=105;PV4=0.01,0.051,1,1	GT:PL:GQ	0/1:132,0,165:99
Dengue	1087	.	T	C	73	.	DP=15;VDB=2.664604e-02;RPB=-2.256686e+00;AF1=0.5;AC1=1;DP4=7,1,1,6;MQ=60;FQ=76;PV4=0.01,0.068,1,1	GT:PL:GQ	0/1:103,0,148:99
Dengue	1176	.	C	T	54	.	DP=15;VDB=1.237240e-01;RPB=-1.990210e+00;AF1=0.5;AC1=1;DP4=7,1,1,4;MQ=60;FQ=57;PV4=0.032,1,1,1	GT:PL:GQ	0/1:84,0,113:87
Dengue	1252	.	T	G	75	.	DP=12;VDB=1.016075e-02;RPB=2.601863e+00;AF1=0.5;AC1=1;DP4=0,6,5,1;MQ=60;FQ=41;PV4=0.015,1,1,1	GT:PL:GQ	0/1:105,0,68:71
Dengue	1357	.	C	T	13.2	.	DP=9;VDB=5.960000e-02;RPB=1.219070e+00;AF1=0.5;AC1=1;DP4=0,7,2,0;MQ=60;FQ=16.1;PV4=0.028,0.006,1,1	GT:PL:GQ	0/1:43,0,147:46
Dengue	1462	.	T	C	11.3	.	DP=8;VDB=5.960000e-02;RPB=-1.114905e+00;AF1=0.5;AC1=1;DP4=0,6,2,0;MQ=60;FQ=14.2;PV4=0.036,0.37,1,1	GT:PL:GQ	0/1:41,0,126:43
Dengue	1572	.	AC	A	21.5	.	INDEL;IS=2,0.333333;DP=6;VDB=4.568806e-02;AF1=0.5;AC1=1;DP4=2,0,1,1;MQ=60;FQ=6.52;PV4=1,1,1,1	GT:PL:GQ	0/1:59,0,40:43
Dengue	1660	.	C	T	24	.	DP=5;VDB=4.480000e-02;RPB=5.314005e-01;AF1=0.5;AC1=1;DP4=1,2,2,0;MQ=56;FQ=27;PV4=0.4,1,0.14,1	GT:PL:GQ	0/1:54,0,86:57
Dengue	1681	.	A	C	9.52	.	DP=9;VDB=5.960000e-02;RPB=1.219070e+00;AF1=0.5;AC1=1;DP4=1,6,2,0;MQ=58;FQ=12.3;PV4=0.083,0.25,0.026,1	GT:PL:GQ	0/1:39,0,162:41
Dengue	2074	.	T	A	73	.	DP=20;VDB=1.010322e-01;RPB=5.361109e-01;AF1=0.5;AC1=1;DP4=12,2,4,2;MQ=60;FQ=76;PV4=0.55,0.16,1,1	GT:PL:GQ	0/1:103,0,212:99
Dengue	2192	.	T	C	12.3	.	DP=23;VDB=2.755283e-02;RPB=4.256283e-02;AF1=0.5;AC1=1;DP4=13,5,3,1;MQ=60;FQ=15.1;PV4=1,0.48,1,1	GT:PL:GQ	0/1:42,0,252:44
Dengue	2359	.	C	T	118	.	DP=21;VDB=4.373248e-02;RPB=-1.373149e+00;AF1=0.5;AC1=1;DP4=11,0,3,7;MQ=60;FQ=121;PV4=0.001,0.00011,1,1	GT:PL:GQ	0/1:148,0,163:99
Dengue	2404	.	A	G	177	.	DP=22;VDB=1.374469e-01;RPB=-8.242256e-01;AF1=0.5;AC1=1;DP4=12,0,3,7;MQ=60;FQ=137;PV4=0.0007,0.41,1,1	GT:PL:GQ	0/1:207,0,164:99
Dengue	2464	.	C	T	116	.	DP=20;VDB=4.590798e-02;RPB=9.485040e-01;AF1=0.5;AC1=1;DP4=1,5,14,0;MQ=60;FQ=80;PV4=0.00039,0.18,1,1	GT:PL:GQ	0/1:146,0,107:99
Dengue	3074	.	ACC	ACCC	12.7	.	INDEL;IS=4,0.173913;DP=23;VDB=1.641216e-01;AF1=0.5;AC1=1;DP4=10,1,3,0;MQ=60;FQ=15.6;PV4=1,1,1,1	GT:PL:GQ	0/1:50,0,156:53
Dengue	3240	.	T	C	16.1	.	DP=19;VDB=2.309944e-02;RPB=-1.076276e+00;AF1=0.5;AC1=1;DP4=12,1,3,0;MQ=60;FQ=19.1;PV4=1,1,1,1	GT:PL:GQ	0/1:46,0,184:49
Dengue	3484	.	T	C	19.1	.	DP=26;VDB=8.259632e-02;RPB=-8.133265e-01;AF1=0.5;AC1=1;DP4=8,12,1,3;MQ=60;FQ=22;PV4=1,1,1,1	GT:PL:GQ	0/1:49,0,255:52
Dengue	3601	.	A	G	3.54	.	DP=34;VDB=3.877727e-05;RPB=-9.900000e-01;AF1=0.4998;AC1=1;DP4=7,17,0,7;MQ=60;FQ=5.47;PV4=0.16,0.027,1,1	GT:PL:GQ	0/1:31,0,255:30
Dengue	3614	.	T	C	120	.	DP=35;VDB=1.177951e-01;RPB=8.505239e-01;AF1=0.5;AC1=1;DP4=9,12,0,13;MQ=60;FQ=123;PV4=0.0061,1,1,1	GT:PL:GQ	0/1:150,0,255:99
Dengue	3628	.	TCACACAC	TCACAC	26.5	.	INDEL;IS=8,0.228571;DP=35;VDB=2.327337e-03;AF1=0.5;AC1=1;DP4=7,13,0,6;MQ=60;FQ=29.5;PV4=0.15,0.066,1,1	GT:PL:GQ	0/1:64,0,255:67
Dengue	3644	.	G	A	30	.	DP=28;VDB=1.140165e-01;RPB=8.737479e-01;AF1=0.5;AC1=1;DP4=1,19,2,2;MQ=60;FQ=33;PV4=0.061,1,1,1	GT:PL:GQ	0/1:60,0,168:63
Dengue	3725	.	C	T	20	.	DP=26;VDB=9.352133e-02;RPB=1.301200e+00;AF1=0.5;AC1=1;DP4=1,20,2,3;MQ=60;FQ=23;PV4=0.085,0.18,1,1	GT:PL:GQ	0/1:50,0,196:53
Dengue	4060	.	T	C	41	.	DP=22;VDB=8.382119e-02;RPB=-1.488575e+00;AF1=0.5;AC1=1;DP4=8,9,5,0;MQ=60;FQ=44;PV4=0.054,0.15,1,0.032	GT:PL:GQ	0/1:71,0,255:74
Dengue	4486	.	T	C	37	.	DP=27;VDB=2.802223e-02;RPB=-7.590634e-01;AF1=0.5;AC1=1;DP4=19,0,2,3;MQ=60;FQ=40;PV4=0.0049,1,1,1	GT:PL:GQ	0/1:67,0,144:70
Dengue	4624	.	T	TC	38.6	.	INDEL;IS=6,0.500000;DP=11;VDB=8.580819e-02;AF1=0.5102;AC1=1;DP4=0,1,5,0;MQ=60;FQ=-20.6;PV4=0.17,0.1,1,1	GT:PL:GQ	0/1:76,0,14:17
Dengue	4666	.	C	T	42	.	DP=12;VDB=9.080736e-02;RPB=-2.806395e+00;AF1=0.5;AC1=1;DP4=7,0,0,5;MQ=60;FQ=45;PV4=0.0013,0.5,1,1	GT:PL:GQ	0/1:72,0,100:75
Dengue	4740	.	G	A	16.1	.	DP=8;VDB=6.733101e-02;AF1=1;AC1=2;DP4=0,0,2,1;MQ=60;FQ=-36	GT:PL:GQ	1/1:48,9,0:15
Dengue	4742	.	G	A	20	.	DP=8;VDB=6.695005e-02;AF1=1;AC1=2;DP4=0,0,2,1;MQ=60;FQ=-36	GT:PL:GQ	1/1:52,9,0:15
Dengue	4743	.	G	C	22	.	DP=8;VDB=6.718756e-02;AF1=1;AC1=2;DP4=0,0,2,1;MQ=60;FQ=-36	GT:PL:GQ	1/1:54,9,0:15
Dengue	4826	.	C	T	16.1	.	DP=14;VDB=1.404958e-01;RPB=-7.245334e-01;AF1=0.5;AC1=1;DP4=3,4,4,0;MQ=60;FQ=19.1;PV4=0.19,0.4,0.1,0.1	GT:PL:GQ	0/1:46,0,116:49
Dengue	4892	.	C	T	3.54	.	DP=12;VDB=4.960000e-02;RPB=-9.667551e-01;AF1=0.4998;AC1=1;DP4=4,6,0,2;MQ=60;FQ=5.47;PV4=0.52,0.47,1,1	GT:PL:GQ	0/1:31,0,224:30
Dengue	4927	.	T	C	83	.	DP=12;VDB=9.230623e-02;RPB=3.171491e-01;AF1=0.5;AC1=1;DP4=1,5,2,3;MQ=60;FQ=86;PV4=0.55,0.17,1,1	GT:PL:GQ	0/1:113,0,144:99
Dengue	5116	.	A	G	41	.	DP=10;VDB=1.122180e-01;RPB=5.809475e-01;AF1=0.5;AC1=1;DP4=2,4,1,2;MQ=60;FQ=44;PV4=1,1,1,1	GT:PL:GQ	0/1:71,0,109:74
Dengue	5440	.	A	G	15.1	.	DP=20;VDB=6.733101e-02;RPB=-1.184698e-01;AF1=0.5;AC1=1;DP4=10,5,2,1;MQ=60;FQ=18.1;PV4=1,1,1,1	GT:PL:GQ	0/1:45,0,255:48
Dengue	5614	.	C	T	222	.	DP=185;VDB=1.401298e-45;RPB=-8.685231e-01;AF1=1;AC1=2;DP4=2,3,5,169;MQ=60;FQ=-282;PV4=0.012,1,1,1	GT:PL:GQ	1/1:255,255,0:99
Dengue	5696	.	CAAAAAA	CAAAAA	6.54	.	INDEL;IS=133,0.715054;DP=186;VDB=0.000000e+00;AF1=1;AC1=2;DP4=4,33,2,119;MQ=60;FQ=-88.5;PV4=0.027,3.1e-10,1,1	GT:PL:GQ	1/1:46,54,0:54
Dengue	5909	.	CAAAAA	CAAAA	9.04	.	INDEL;IS=100,0.510204;DP=196;VDB=8.266680e-41;AF1=0.5001;AC1=1;DP4=3,42,1,97;MQ=60;FQ=-3.97;PV4=0.092,6.9e-07,1,1	GT:PL:GQ	0/1:46,0,33:37
Dengue	6149	.	T	C	7.8	.	DP=34;VDB=6.617741e-02;RPB=2.135311e-01;AF1=0.5;AC1=1;DP4=26,0,4,0;MQ=60;FQ=10.4;PV4=1,1,1,1	GT:PL:GQ	0/1:37,0,151:39
Dengue	6200	.	C	T	47	.	DP=34;VDB=7.115277e-02;RPB=-1.739452e+00;AF1=0.5;AC1=1;DP4=26,0,7,0;MQ=60;FQ=50;PV4=1,0.41,1,1	GT:PL:GQ	0/1:77,0,167:80
Dengue	6283	.	T	A	31	.	DP=32;VDB=1.109542e-01;RPB=-6.192921e-01;AF1=0.5;AC1=1;DP4=8,0,11,0;MQ=60;FQ=30.5;PV4=1,0.1,1,1	GT:PL:GQ	0/1:61,0,60:60
Dengue	6285	.	T	A	3.54	.	DP=35;VDB=4.659474e-03;RPB=1.658722e+00;AF1=0.4998;AC1=1;DP4=15,1,6,0;MQ=60;FQ=5.47;PV4=1,0.13,1,1	GT:PL:GQ	0/1:31,0,123:30
Dengue	6368	.	C	T	84	.	DP=34;VDB=4.878355e-02;RPB=-2.771556e+00;AF1=0.5;AC1=1;DP4=25,0,8,1;MQ=60;FQ=87;PV4=0.26,1,1,1	GT:PL:GQ	0/1:114,0,142:99
Dengue	6478	.	CGG	CG	15.6	.	INDEL;IS=9,0.257143;DP=34;VDB=5.861932e-04;AF1=0.5;AC1=1;DP4=17,1,6,0;MQ=60;FQ=18.5;PV4=1,0.1,1,1	GT:PL:GQ	0/1:53,0,158:56
Dengue	7130	.	T	C	43	.	DP=34;VDB=8.127598e-02;RPB=8.786688e-01;AF1=0.5;AC1=1;DP4=12,16,2,3;MQ=60;FQ=46;PV4=1,1,1,1	GT:PL:GQ	0/1:73,0,255:76
Dengue	7842	.	TGA	T	177	.	INDEL;IS=10,0.322581;DP=31;VDB=2.251712e-01;AF1=0.5;AC1=1;DP4=11,5,9,0;MQ=60;FQ=180;PV4=0.12,0.053,1,0.00018	GT:PL:GQ	0/1:215,0,255:99
Dengue	7945	.	C	T	225	.	DP=36;VDB=2.411786e-03;RPB=1.351406e+00;AF1=0.5;AC1=1;DP4=2,10,19,3;MQ=60;FQ=77;PV4=0.00011,1,1,1	GT:PL:GQ	0/1:255,0,104:99
Dengue	7967	.	C	T	15.1	.	DP=32;VDB=9.421102e-03;RPB=-1.608504e+00;AF1=0.5;AC1=1;DP4=17,7,4,0;MQ=60;FQ=18.1;PV4=0.55,1,1,1	GT:PL:GQ	0/1:45,0,255:48
Dengue	8154	.	GAAAA	GAAA	6.55	.	INDEL;IS=9,0.236842;DP=35;VDB=5.730825e-07;AF1=0.5;AC1=1;DP4=13,8,7,0;MQ=60;FQ=9.05;PV4=0.075,1,1,1	GT:PL:GQ	0/1:43,0,176:44
Dengue	8351	.	G	A	57	.	DP=45;VDB=2.093179e-04;RPB=4.518306e+00;AF1=0.5;AC1=1;DP4=20,15,10,0;MQ=60;FQ=60;PV4=0.019,0.14,1,1	GT:PL:GQ	0/1:87,0,255:90
Dengue	8374	.	CAA	CAAA	20.5	.	INDEL;IS=5,0.113636;DP=44;VDB=1.704748e-02;AF1=0.5;AC1=1;DP4=22,10,1,5;MQ=60;FQ=23.5;PV4=0.027,1,1,1	GT:PL:GQ	0/1:58,0,234:61
Dengue	8593	.	C	T	214	.	DP=20;VDB=1.550022e-01;RPB=5.014859e-01;AF1=0.5;AC1=1;DP4=6,2,8,4;MQ=60;FQ=118;PV4=1,1,1,0.21	GT:PL:GQ	0/1:244,0,145:99
Dengue	8614	.	G	A	117	.	DP=21;VDB=1.280708e-01;RPB=1.519474e-01;AF1=0.5;AC1=1;DP4=8,3,6,3;MQ=60;FQ=120;PV4=1,0.14,1,1	GT:PL:GQ	0/1:147,0,196:99
Dengue	8776	.	C	T	46	.	DP=14;VDB=7.458921e-02;RPB=-5.400617e-01;AF1=0.5;AC1=1;DP4=6,3,3,1;MQ=60;FQ=49;PV4=1,0.5,1,1	GT:PL:GQ	0/1:76,0,177:79
Dengue	8920	.	G	A	20	.	DP=8;VDB=5.960000e-02;RPB=0.000000e+00;AF1=0.5;AC1=1;DP4=3,3,0,2;MQ=60;FQ=23;PV4=0.46,1,1,1	GT:PL:GQ	0/1:50,0,158:53
Dengue	9016	.	C	T	96	.	DP=10;VDB=2.753126e-02;RPB=-4.474804e-01;AF1=0.5;AC1=1;DP4=3,2,2,3;MQ=60;FQ=86.8;PV4=1,1,1,1	GT:PL:GQ	0/1:126,0,114:99
Dengue	9034	.	A	G	98	.	DP=10;VDB=2.067816e-02;RPB=4.570987e-01;AF1=0.5;AC1=1;DP4=1,2,2,3;MQ=60;FQ=34;PV4=1,1,1,1	GT:PL:GQ	0/1:128,0,61:64
Dengue	9178	.	T	A	38	.	DP=7;VDB=6.568498e-02;RPB=-6.486824e-01;AF1=0.5;AC1=1;DP4=1,3,2,1;MQ=60;FQ=41;PV4=0.49,0.055,1,1	GT:PL:GQ	0/1:68,0,117:71
Dengue	9435	.	A	C	8.64	.	DP=6;VDB=3.520000e-02;RPB=-5.314005e-01;AF1=0.5;AC1=1;DP4=2,1,0,2;MQ=56;FQ=11.3;PV4=0.4,0.48,0.14,0.14	GT:PL:GQ	0/1:38,0,69:40
Dengue	9457	.	T	C	25	.	DP=6;VDB=5.960000e-02;RPB=-1.427508e+00;AF1=0.5;AC1=1;DP4=2,2,2,0;MQ=57;FQ=27.8;PV4=0.47,1,1,0.058	GT:PL:GQ	0/1:55,0,68:58
Dengue	9460	.	T	C	29	.	DP=6;VDB=5.960000e-02;RPB=-1.291774e+00;AF1=0.5;AC1=1;DP4=2,1,2,0;MQ=60;FQ=27.9;PV4=1,1,1,1	GT:PL:GQ	0/1:59,0,57:58
Dengue	10251	.	G	A	6.98	.	DP=9;VDB=5.960000e-02;RPB=1.219070e+00;AF1=0.4999;AC1=1;DP4=5,2,2,0;MQ=60;FQ=9.53;PV4=1,1,1,1	GT:PL:GQ	0/1:36,0,143:37
Dengue	10270	.	G	C	65	.	DP=9;VDB=6.733668e-02;RPB=-1.342535e+00;AF1=0.5;AC1=1;DP4=3,2,4,0;MQ=60;FQ=49.9;PV4=0.44,1,1,1	GT:PL:GQ	0/1:95,0,77:80
Dengue	10322	.	A	G	30	.	DP=9;VDB=2.063840e-02;RPB=1.711553e+00;AF1=0.5;AC1=1;DP4=4,2,3,0;MQ=60;FQ=33;PV4=0.5,1,1,1	GT:PL:GQ	0/1:60,0,135:63
##fileformat=VCFv4.1
##samtoolsVersion=0.1.19-96b5f2294a
##reference=file://Dv3pythium.fasta
##contig=<ID=Dengue,length=10701>
##INFO=<ID=DP,Number=1,Type=Integer,Description="Raw read depth">
##INFO=<ID=DP4,Number=4,Type=Integer,Description="# high-quality ref-forward bases, ref-reverse, alt-forward and alt-reverse bases">
##INFO=<ID=MQ,Number=1,Type=Integer,Description="Root-mean-square mapping quality of covering reads">
##INFO=<ID=FQ,Number=1,Type=Float,Description="Phred probability of all samples being the same">
##INFO=<ID=AF1,Number=1,Type=Float,Description="Max-likelihood estimate of the first ALT allele frequency (assuming HWE)">
##INFO=<ID=AC1,Number=1,Type=Float,Description="Max-likelihood estimate of the first ALT allele count (no HWE assumption)">
##INFO=<ID=AN,Number=1,Type=Integer,Description="Total number of alleles in called genotypes">
##INFO=<ID=IS,Number=2,Type=Float,Description="Maximum number of reads supporting an indel and fraction of indel reads">
##INFO=<ID=AC,Number=A,Type=Integer,Description="Allele count in genotypes for each ALT allele, in the same order as listed">
##INFO=<ID=G3,Number=3,Type=Float,Description="ML estimate of genotype frequencies">
##INFO=<ID=HWE,Number=1,Type=Float,Description="Chi^2 based HWE test P-value based on G3">
##INFO=<ID=CLR,Number=1,Type=Integer,Description="Log ratio of genotype likelihoods with and without the constraint">
##INFO=<ID=UGT,Number=1,Type=String,Description="The most probable unconstrained genotype configuration in the trio">
##INFO=<ID=CGT,Number=1,Type=String,Description="The most probable constrained genotype configuration in the trio">
##INFO=<ID=PV4,Number=4,Type=Float,Description="P-values for strand bias, baseQ bias, mapQ bias and tail distance bias">
##INFO=<ID=INDEL,Number=0,Type=Flag,Description="Indicates that the variant is an INDEL.">
##INFO=<ID=PC2,Number=2,Type=Integer,Description="Phred probability of the nonRef allele frequency in group1 samples being larger (,smaller) than in group2.">
##INFO=<ID=PCHI2,Number=1,Type=Float,Description="Posterior weighted chi^2 P-value for testing the association between group1 and group2 samples.">
##INFO=<ID=QCHI2,Number=1,Type=Integer,Description="Phred scaled PCHI2.">
##INFO=<ID=PR,Number=1,Type=Integer,Description="# permutations yielding a smaller PCHI2.">
##INFO=<ID=QBD,Number=1,Type=Float,Description="Quality by Depth: QUAL/#reads">
##INFO=<ID=RPB,Number=1,Type=Float,Description="Read Position Bias">
##INFO=<ID=MDV,Number=1,Type=Integer,Description="Maximum number of high-quality nonRef reads in samples">
##INFO=<ID=VDB,Number=1,Type=Float,Description="Variant Distance Bias (v2) for filtering splice-site artefacts in RNA-seq data. Note: this version may be broken.">
##FORMAT=<ID=GT,Number=1,Type=String,Description="Genotype">
##FORMAT=<ID=GQ,Number=1,Type=Integer,Description="Genotype Quality">
##FORMAT=<ID=GL,Number=3,Type=Float,Description="Likelihoods for RR,RA,AA genotypes (R=ref,A=alt)">
##FORMAT=<ID=DP,Number=1,Type=Integer,Description="# high-quality bases">
##FORMAT=<ID=DV,Number=1,Type=Integer,Description="# high-quality non-reference bases">
##FORMAT=<ID=SP,Number=1,Type=Integer,Description="Phred-scaled strand bias P-value">
##FORMAT=<ID=PL,Number=G,Type=Integer,Description="List of Phred-scaled genotype likelihoods">
##INFO=<ID=PR,Number=1,Type=Integer,Description="# permutations yielding a smaller PCHI2.">

## Sheet: SNVs at 37
Single nucleotide variations of DENV3 in the sample grown at 37°C.
#CHROM	POS	ID	REF	ALT	QUAL	FILTER	INFO	FORMAT	DRR004444_Dv3pythium-sorted.bam
Dengue	1361	.	G	A	77	.	DP=6;VDB=9.421102e-03;RPB=1.427508e+00;AF1=0.5003;AC1=1;DP4=0,2,4,0;MQ=54;FQ=4.13;PV4=0.067,1,0.00074,0.00017	GT:PL:GQ	0/1:107,0,29:32
Dengue	1592	.	T	C	33.8	.	DP=2;VDB=7.840000e-02;AF1=1;AC1=2;DP4=0,0,0,2;MQ=60;FQ=-33	GT:PL:GQ	1/1:65,6,0:10
Dengue	2266	.	C	T	39.8	.	DP=3;VDB=5.960000e-02;AF1=1;AC1=2;DP4=0,0,2,0;MQ=60;FQ=-33	GT:PL:GQ	1/1:71,6,0:10
Dengue	2315	.	T	C	5.29	.	DP=2;VDB=5.960000e-02;AF1=1;AC1=2;DP4=0,0,2,0;MQ=60;FQ=-33	GT:PL:GQ	1/1:35,6,0:6
Dengue	3074	.	ACC	ACCC	35.4	.	INDEL;IS=3,1.000000;DP=3;VDB=3.131090e-02;AF1=1;AC1=2;DP4=0,0,3,0;MQ=60;FQ=-43.5	GT:PL:GQ	1/1:75,9,0:16
Dengue	3130	.	C	T	52.5	.	DP=4;VDB=6.131737e-02;AF1=1;AC1=2;DP4=0,0,4,0;MQ=60;FQ=-39	GT:PL:GQ	1/1:85,12,0:21
Dengue	3163	.	C	T	15.9	.	DP=4;VDB=5.960000e-02;AF1=1;AC1=2;DP4=0,0,2,0;MQ=60;FQ=-33	GT:PL:GQ	1/1:47,6,0:10
Dengue	3328	.	GTT	GTTT	17.6	.	INDEL;IS=2,0.500000;DP=4;VDB=2.063840e-02;AF1=0.5013;AC1=1;DP4=1,0,0,2;MQ=60;FQ=-11.8;PV4=0.33,1,1,1	GT:PL:GQ	0/1:55,0,23:26
Dengue	3745	.	G	GT	4.42	.	INDEL;IS=2,0.500000;DP=4;VDB=6.188863e-02;AF1=0.5003;AC1=1;DP4=0,1,0,2;MQ=60;FQ=-6.86;PV4=1,0.024,1,1	GT:PL:GQ	0/1:40,0,29:34
Dengue	3814	.	GCC	GCCC	20.5	.	INDEL;IS=2,0.500000;DP=4;VDB=6.129732e-02;AF1=0.5;AC1=1;DP4=1,1,0,2;MQ=60;FQ=6.51;PV4=1,1,1,1	GT:PL:GQ	0/1:58,0,40:43
Dengue	4230	.	TG	TGG	24.5	.	INDEL;IS=3,0.600000;DP=5;VDB=4.308876e-02;AF1=0.5;AC1=1;DP4=2,0,2,0;MQ=60;FQ=17.1;PV4=1,1,1,1	GT:PL:GQ	0/1:62,0,52:55
Dengue	4287	.	CA	CAA	9.93	.	INDEL;IS=3,0.600000;DP=5;VDB=3.677813e-02;AF1=0.5;AC1=1;DP4=2,0,2,0;MQ=60;FQ=11.6;PV4=1,0.39,1,1	GT:PL:GQ	0/1:47,0,52:48
Dengue	4354	.	T	C	23	.	DP=6;VDB=5.960000e-02;RPB=-8.071455e-01;AF1=0.5;AC1=1;DP4=4,0,2,0;MQ=60;FQ=26;PV4=1,1,1,1	GT:PL:GQ	0/1:53,0,94:56
Dengue	4414	.	C	A	9.52	.	DP=6;VDB=7.680000e-02;RPB=8.071455e-01;AF1=0.5;AC1=1;DP4=4,0,2,0;MQ=60;FQ=12.3;PV4=1,1,1,1	GT:PL:GQ	0/1:39,0,75:41
Dengue	5614	.	C	T	173	.	DP=16;VDB=4.683695e-07;AF1=1;AC1=2;DP4=0,0,0,16;MQ=60;FQ=-75	GT:PL:GQ	1/1:206,48,0:93
Dengue	5696	.	CAAAAAA	CAAAAA	7.35	.	INDEL;IS=8,0.500000;DP=16;VDB=8.264144e-07;AF1=0.5;AC1=1;DP4=0,7,0,8;MQ=60;FQ=4.95;PV4=1,0.24,1,1	GT:PL:GQ	0/1:44,0,39:41
Dengue	5903	.	A	G	59	.	DP=18;VDB=1.741349e-02;RPB=1.478592e+00;AF1=0.5;AC1=1;DP4=0,13,0,5;MQ=60;FQ=62;PV4=1,0.26,1,1	GT:PL:GQ	0/1:89,0,172:92
Dengue	5909	.	CAAAAA	CAAAA	22.5	.	INDEL;IS=9,0.500000;DP=18;VDB=5.922597e-06;AF1=0.5;AC1=1;DP4=0,7,0,9;MQ=60;FQ=15.2;PV4=1,1,1,1	GT:PL:GQ	0/1:60,0,50:53
Dengue	6368	.	C	T	30.1	.	DP=3;VDB=3.840000e-02;RPB=-8.745357e-01;AF1=0.5064;AC1=1;DP4=1,0,1,1;MQ=60;FQ=-11.3;PV4=1,1,1,1	GT:PL:GQ	0/1:60,0,16:19
Dengue	7003	.	T	TA	20.5	.	INDEL;IS=5,0.263158;DP=19;VDB=6.719362e-05;AF1=0.5;AC1=1;DP4=8,0,3,0;MQ=60;FQ=23.5;PV4=1,1,1,1	GT:PL:GQ	0/1:58,0,139:61
Dengue	7871	.	A	G	32	.	DP=3;VDB=7.680000e-02;RPB=-8.745357e-01;AF1=0.5025;AC1=1;DP4=1,0,2,0;MQ=60;FQ=-7.78;PV4=1,1,1,1	GT:PL:GQ	0/1:62,0,20:23
Dengue	7945	.	C	T	29.8	.	DP=2;VDB=7.360000e-02;AF1=1;AC1=2;DP4=0,0,2,0;MQ=60;FQ=-33	GT:PL:GQ	1/1:61,6,0:10
Dengue	8107	.	A	T	26	.	DP=3;VDB=7.520000e-02;RPB=8.745357e-01;AF1=0.5013;AC1=1;DP4=1,0,2,0;MQ=60;FQ=-5.45;PV4=1,1,1,1	GT:PL:GQ	0/1:56,0,23:26
##fileformat=VCFv4.1
##samtoolsVersion=0.1.19-96b5f2294a
##reference=file://Dv3pythium.fasta
##contig=<ID=Dengue,length=10701>
##INFO=<ID=DP,Number=1,Type=Integer,Description="Raw read depth">
##INFO=<ID=DP4,Number=4,Type=Integer,Description="# high-quality ref-forward bases, ref-reverse, alt-forward and alt-reverse bases">
##INFO=<ID=MQ,Number=1,Type=Integer,Description="Root-mean-square mapping quality of covering reads">
##INFO=<ID=FQ,Number=1,Type=Float,Description="Phred probability of all samples being the same">
##INFO=<ID=AF1,Number=1,Type=Float,Description="Max-likelihood estimate of the first ALT allele frequency (assuming HWE)">
##INFO=<ID=AC1,Number=1,Type=Float,Description="Max-likelihood estimate of the first ALT allele count (no HWE assumption)">
##INFO=<ID=AN,Number=1,Type=Integer,Description="Total number of alleles in called genotypes">
##INFO=<ID=IS,Number=2,Type=Float,Description="Maximum number of reads supporting an indel and fraction of indel reads">
##INFO=<ID=AC,Number=A,Type=Integer,Description="Allele count in genotypes for each ALT allele, in the same order as listed">
##INFO=<ID=G3,Number=3,Type=Float,Description="ML estimate of genotype frequencies">
##INFO=<ID=HWE,Number=1,Type=Float,Description="Chi^2 based HWE test P-value based on G3">
##INFO=<ID=CLR,Number=1,Type=Integer,Description="Log ratio of genotype likelihoods with and without the constraint">
##INFO=<ID=UGT,Number=1,Type=String,Description="The most probable unconstrained genotype configuration in the trio">
##INFO=<ID=CGT,Number=1,Type=String,Description="The most probable constrained genotype configuration in the trio">
##INFO=<ID=PV4,Number=4,Type=Float,Description="P-values for strand bias, baseQ bias, mapQ bias and tail distance bias">
##INFO=<ID=INDEL,Number=0,Type=Flag,Description="Indicates that the variant is an INDEL.">
##INFO=<ID=PC2,Number=2,Type=Integer,Description="Phred probability of the nonRef allele frequency in group1 samples being larger (,smaller) than in group2.">
##INFO=<ID=PCHI2,Number=1,Type=Float,Description="Posterior weighted chi^2 P-value for testing the association between group1 and group2 samples.">
##INFO=<ID=QCHI2,Number=1,Type=Integer,Description="Phred scaled PCHI2.">
##INFO=<ID=PR,Number=1,Type=Integer,Description="# permutations yielding a smaller PCHI2.">
##INFO=<ID=QBD,Number=1,Type=Float,Description="Quality by Depth: QUAL/#reads">
##INFO=<ID=RPB,Number=1,Type=Float,Description="Read Position Bias">
##INFO=<ID=MDV,Number=1,Type=Integer,Description="Maximum number of high-quality nonRef reads in samples">
##INFO=<ID=VDB,Number=1,Type=Float,Description="Variant Distance Bias (v2) for filtering splice-site artefacts in RNA-seq data. Note: this version may be broken.">
##FORMAT=<ID=GT,Number=1,Type=String,Description="Genotype">
##FORMAT=<ID=GQ,Number=1,Type=Integer,Description="Genotype Quality">
##FORMAT=<ID=GL,Number=3,Type=Float,Description="Likelihoods for RR,RA,AA genotypes (R=ref,A=alt)">
##FORMAT=<ID=DP,Number=1,Type=Integer,Description="# high-quality bases">
##FORMAT=<ID=DV,Number=1,Type=Integer,Description="# high-quality non-reference bases">
##FORMAT=<ID=SP,Number=1,Type=Integer,Description="Phred-scaled strand bias P-value">
##FORMAT=<ID=PL,Number=G,Type=Integer,Description="List of Phred-scaled genotype likelihoods">
##INFO=<ID=PR,Number=1,Type=Integer,Description="# permutations yielding a smaller PCHI2.">
